# Supplementary material for: Unmeasured human transcription factor ChIP-seq data shape functional genomics and demand strategic prioritization
Source: Brief Funct Genomics. 2025 Sep 30;24:elaf016. doi: 10.1093/bfgp/elaf016 (PMC12479113; doi:10.1093/bfgp/elaf016)
Supplement: Supplementary_table1_elaf016 [file supplementary_table1_elaf016.zip]

Archive with 1 entries (1 files):
- Supplementary_table1_elaf016.tsv
