# Supplementary material for: Unmeasured human transcription factor ChIP-seq data shape functional genomics and demand strategic prioritization
Source: Brief Funct Genomics. 2025 Sep 30;24:elaf016. doi: 10.1093/bfgp/elaf016 (PMC12479113; doi:10.1093/bfgp/elaf016)
Supplement: Supplementary_table1_elaf016 [file supplementary_table1_elaf016.zip › Supplementary_table1_elaf016.tsv]

var	number
Lek.et.al.,.2016:.exome.variation,.syn_z	var1
Lek.et.al.,.2016:.exome.variation,.mis_z	var2
Lek.et.al.,.2016:.exome.variation,.lof_z	var3
Lek.et.al.,.2016:.exome.variation,.pLI	var4
Lek.et.al.,.2016:.exome.variation,.pRec	var5
Lek.et.al.,.2016:.exome.variation,.pNull	var6
Lek.et.al.,.2016:.exome.variation,.exp_syn	var7
Lek.et.al.,.2016:.exome.variation,.exp_mis	var8
Lek.et.al.,.2016:.exome.variation,.exp_lof	var9
Aminoacids_swiss_or_trembl:.A	var10
Protein:.cysteine	var11
Protein:.aspartic.acid	var12
Protein:.glutamic.acid	var13
Protein:.phenylalanine	var14
Protein:.glycine	var15
Protein:.histidine	var16
Protein:.isoleucine	var17
Protein:.lysine	var18
Protein:.Leucine	var19
Protein:.methionine	var20
Protein:.asparagine	var21
Protein:.proline	var22
Protein:.glutamine	var23
Protein:.arginine	var24
Protein:.serine	var25
Protein:.threonine	var26
Protein:.selenocysteine	var27
Protein:.valine	var28
Protein:.tryptophan	var29
Protein:.tyrosine	var30
Protein:.acidic.amino.acids	var31
Protein:.length	var32
Protein:.aromatic.amino.acids	var33
Protein:.basic.amino.acids	var34
Protein:.charged.amino.acids	var35
Protein:.GRAVY.score.of.hydrophobicity	var36
Protein:.helix-affine.amino.acids	var37
Protein:.hydrophobic.amino.acids	var38
Protein:.isoelectric.point	var39
Protein:.molecular.weight	var40
Protein:.polar.amino.acids	var41
Protein:.uncharged.polar.amino.acids	var42
Protein:.sheet.affine.amino.acids	var43
Protein:.turn.affine.amino.acids	var44
Chromosome.identifier	var45
Itzhak.et.al.,.2016:.protein.localization,.high.curvature.ER	var46
Itzhak.et.al.,.2016:.protein.localization,.ERGIC/cisGolgi	var47
Itzhak.et.al.,.2016:.protein.localization,.large.protein.complex	var48
Itzhak.et.al.,.2016:.protein.localization,.nuclear.pore.complex	var49
Itzhak.et.al.,.2016:.protein.localization,.actin.binding.proteins	var50
Itzhak.et.al.,.2016:.protein.localization,.endosome	var51
Itzhak.et.al.,.2016:.protein.localization,.peroxisome	var52
Itzhak.et.al.,.2016:.protein.localization,.Golgi	var53
Itzhak.et.al.,.2016:.protein.localization,.mitochondrion	var54
Itzhak.et.al.,.2016:.protein.localization,.ER	var55
Itzhak.et.al.,.2016:.protein.localization,.plasma.membrane	var56
Itzhak.et.al.,.2016:.protein.localization,.lysosome	var57
Itzhak.et.al.,.2016:.protein.localization,.cytosolic.pool	var58
Blomen.et.al.,.2015:.total.sense.(KBM7.cells)	var59
Blomen.et.al.,.2015:.total.antisense.(KBM7.cells)	var60
Blomen.et.al.,.2015:.p.value.(KBM7.cells)	var61
Blomen.et.al.,.2015:.q.value.(KBM7.cells)	var62
Blomen.et.al.,.2015:.total.antisense.(HAP1.cells)	var63
Blomen.et.al.,.2015:.p.value.(HAP1.cells)	var64
Blomen.et.al.,.2015:.q.value.(HAP1.cells)	var65
Hart.et.al.,.2015:.gene.essentiality.in.A375.GeCKo	var66
Hart.et.al.,.2015:.gene.essentiality.in.DLD1	var67
Hart.et.al.,.2015:.gene.essentiality.in.GBM	var68
Hart.et.al.,.2015:.gene.essentiality.in.HCT116	var69
Hart.et.al.,.2015:.gene.essentiality.in.HeLa	var70
Hart.et.al.,.2015:.gene.essentiality.in.Rpe1	var71
Wang.et.al.,.2015:.CRISPR.score:.KBM7	var72
Wang.et.al.,.2015:.CRISPR.score:.Jiyoye	var73
Wang.et.al.,.2015:.CRISPR.score:.Raji	var74
Coding.sequence.of.validated.RNA:.alanine	var75
Coding.sequence.of.validated.RNA:.AAA	var76
Coding.sequence.of.validated.RNA:.AAC	var77
Coding.sequence.of.validated.RNA:.AAG	var78
Coding.sequence.of.validated.RNA:.AAT	var79
Coding.sequence.of.validated.RNA:.ACA	var80
Coding.sequence.of.genomically.predicted.RNA:.alanine	var81
Coding.sequence.of.genomically.predicted.RNA:.AAA	var82
Coding.sequence.of.genomically.predicted.RNA:.AAC	var83
Coding.sequence.of.genomically.predicted.RNA:.AAG	var84
Coding.sequence.of.genomically.predicted.RNA:.AAT	var85
Coding.sequence.of.genomically.predicted.RNA:.ACA	var86
Coding.sequence.of.genomically.predicted.RNA:.ACC	var87
Coding.sequence.of.genomically.predicted.RNA:.ACG	var88
Coding.sequence.of.genomically.predicted.RNA:.ACT	var89
Coding.sequence.of.genomically.predicted.RNA:.AGA	var90
Coding.sequence.of.genomically.predicted.RNA:.AGC	var91
Coding.sequence.of.genomically.predicted.RNA:.AGG	var92
Coding.sequence.of.genomically.predicted.RNA:.AGT	var93
Coding.sequence.of.genomically.predicted.RNA:.ATA	var94
Coding.sequence.of.genomically.predicted.RNA:.ATC	var95
Coding.sequence.of.genomically.predicted.RNA:.ATG	var96
Coding.sequence.of.genomically.predicted.RNA:.ATT	var97
Coding.sequence.of.genomically.predicted.RNA:.cytosine	var98
Coding.sequence.of.genomically.predicted.RNA:.CAA	var99
Coding.sequence.of.genomically.predicted.RNA:.CAC	var100
Coding.sequence.of.genomically.predicted.RNA:.CAG	var101
Coding.sequence.of.genomically.predicted.RNA:.CAT	var102
Coding.sequence.of.genomically.predicted.RNA:.CCA	var103
Coding.sequence.of.genomically.predicted.RNA:.CCC	var104
Coding.sequence.of.genomically.predicted.RNA:.CCG	var105
Coding.sequence.of.genomically.predicted.RNA:.CCT	var106
Coding.sequence.of.genomically.predicted.RNA:.CG.content	var107
Coding.sequence.of.genomically.predicted.RNA:.CGA	var108
Coding.sequence.of.genomically.predicted.RNA:.CGC	var109
Coding.sequence.of.genomically.predicted.RNA:.CGG	var110
Coding.sequence.of.genomically.predicted.RNA:.CGT	var111
Coding.sequence.of.genomically.predicted.RNA:.CTA	var112
Coding.sequence.of.genomically.predicted.RNA:.CTC	var113
Coding.sequence.of.genomically.predicted.RNA:.CTG	var114
Coding.sequence.of.genomically.predicted.RNA:.CTT	var115
Coding.sequence.of.genomically.predicted.RNA:.guanine	var116
Coding.sequence.of.genomically.predicted.RNA:.GAA	var117
Coding.sequence.of.genomically.predicted.RNA:.GAC	var118
Coding.sequence.of.genomically.predicted.RNA:.GAG	var119
Coding.sequence.of.genomically.predicted.RNA:.GAT	var120
Coding.sequence.of.genomically.predicted.RNA:.GCA	var121
Coding.sequence.of.genomically.predicted.RNA:.GCC	var122
Coding.sequence.of.genomically.predicted.RNA:.GCG	var123
Coding.sequence.of.genomically.predicted.RNA:.GCT	var124
Coding.sequence.of.genomically.predicted.RNA:.GGA	var125
Coding.sequence.of.genomically.predicted.RNA:.GGC	var126
Coding.sequence.of.genomically.predicted.RNA:.GGG	var127
Coding.sequence.of.genomically.predicted.RNA:.GGT	var128
Coding.sequence.of.genomically.predicted.RNA:.GTA	var129
Coding.sequence.of.genomically.predicted.RNA:.GTC	var130
Coding.sequence.of.genomically.predicted.RNA:.GTG	var131
Coding.sequence.of.genomically.predicted.RNA:.GTT	var132
Coding.sequence.of.genomically.predicted.RNA:.length	var133
Coding.sequence.of.genomically.predicted.RNA:.thymidine	var134
Coding.sequence.of.genomically.predicted.RNA:.TAA	var135
Coding.sequence.of.genomically.predicted.RNA:.TAC	var136
Coding.sequence.of.genomically.predicted.RNA:.TAG	var137
Coding.sequence.of.genomically.predicted.RNA:.TAT	var138
Coding.sequence.of.genomically.predicted.RNA:.TCA	var139
Coding.sequence.of.genomically.predicted.RNA:.TCC	var140
Coding.sequence.of.genomically.predicted.RNA:.TCG	var141
Coding.sequence.of.genomically.predicted.RNA:.TCT	var142
Coding.sequence.of.genomically.predicted.RNA:.TGA	var143
Coding.sequence.of.genomically.predicted.RNA:.TGC	var144
Coding.sequence.of.genomically.predicted.RNA:.TGG	var145
Coding.sequence.of.genomically.predicted.RNA:.TGT	var146
Coding.sequence.of.genomically.predicted.RNA:.TTA	var147
Coding.sequence.of.genomically.predicted.RNA:.TTC	var148
Coding.sequence.of.genomically.predicted.RNA:.TTG	var149
Coding.sequence.of.genomically.predicted.RNA:.TTT	var150
Coding.sequence.of.genomically.predicted.RNA:.codon.bias.(CDS.method)	var151
Coding.sequence.of.genomically.predicted.RNA:.codon.bias.(Novembre's.method)	var152
Coding.sequence.of.genomically.predicted.RNA:.codon.bias.(RCBS.method)	var153
Coding.sequence.of.genomically.predicted.RNA:.codon.bias.(SCUO.method)	var154
Coding.sequence.of.genomically.predicted.RNA:.codon.bias.(Sun's.method)	var155
Coding.sequence.of.genomically.predicted.RNA:.codon.bias.(Wright's.method)	var156
Coding.sequence.of.validated.RNA:.ACC	var157
Coding.sequence.of.validated.RNA:.ACG	var158
Coding.sequence.of.validated.RNA:.ACT	var159
Coding.sequence.of.validated.RNA:.AGA	var160
Coding.sequence.of.validated.RNA:.AGC	var161
Coding.sequence.of.validated.RNA:.AGG	var162
Coding.sequence.of.validated.RNA:.AGT	var163
Coding.sequence.of.validated.RNA:.ATA	var164
Coding.sequence.of.validated.RNA:.ATC	var165
Coding.sequence.of.validated.RNA:.ATG	var166
Coding.sequence.of.validated.RNA:.ATT	var167
Coding.sequence.of.validated.RNA:.cytosine	var168
Coding.sequence.of.validated.RNA:.CAA	var169
Coding.sequence.of.validated.RNA:.CAC	var170
Coding.sequence.of.validated.RNA:.CAG	var171
Coding.sequence.of.validated.RNA:.CAT	var172
Coding.sequence.of.validated.RNA:.CCA	var173
Coding.sequence.of.validated.RNA:.CCC	var174
Coding.sequence.of.validated.RNA:.CCG	var175
Coding.sequence.of.validated.RNA:.CCT	var176
Coding.sequence.of.validated.RNA:.CG	var177
Coding.sequence.of.validated.RNA:.CGA	var178
Coding.sequence.of.validated.RNA:.CGC	var179
Coding.sequence.of.validated.RNA:.CGG	var180
Coding.sequence.of.validated.RNA:.CGT	var181
Coding.sequence.of.validated.RNA:.CTA	var182
Coding.sequence.of.validated.RNA:.CTC	var183
Coding.sequence.of.validated.RNA:.CTG	var184
Coding.sequence.of.validated.RNA:.CTT	var185
Coding.sequence.of.validated.RNA:.guanine	var186
Coding.sequence.of.validated.RNA:.GAA	var187
Coding.sequence.of.validated.RNA:.GAC	var188
Coding.sequence.of.validated.RNA:.GAG	var189
Coding.sequence.of.validated.RNA:.GAT	var190
Coding.sequence.of.validated.RNA:.GCA	var191
Coding.sequence.of.validated.RNA:.GCC	var192
Coding.sequence.of.validated.RNA:.GCG	var193
Coding.sequence.of.validated.RNA:.GCT	var194
Coding.sequence.of.validated.RNA:.GGA	var195
Coding.sequence.of.validated.RNA:.GGC	var196
Coding.sequence.of.validated.RNA:.GGG	var197
Coding.sequence.of.validated.RNA:.GGT	var198
Coding.sequence.of.validated.RNA:.GTA	var199
Coding.sequence.of.validated.RNA:.GTC	var200
Coding.sequence.of.validated.RNA:.GTG	var201
Coding.sequence.of.validated.RNA:.GTT	var202
Coding.sequence.of.validated.RNA:.length	var203
Coding.sequence.of.validated.RNA:.uracil	var204
Coding.sequence.of.validated.RNA:.TAA	var205
Coding.sequence.of.validated.RNA:.TAC	var206
Coding.sequence.of.validated.RNA:.TAG	var207
Coding.sequence.of.validated.RNA:.TAT	var208
Coding.sequence.of.validated.RNA:.TCA	var209
Coding.sequence.of.validated.RNA:.TCC	var210
Coding.sequence.of.validated.RNA:.TCG	var211
Coding.sequence.of.validated.RNA:.TCT	var212
Coding.sequence.of.validated.RNA:.TGA	var213
Coding.sequence.of.validated.RNA:.TGC	var214
Coding.sequence.of.validated.RNA:.TGG	var215
Coding.sequence.of.validated.RNA:.TGT	var216
Coding.sequence.of.validated.RNA:.TTA	var217
Coding.sequence.of.validated.RNA:.TTC	var218
Coding.sequence.of.validated.RNA:.TTG	var219
Coding.sequence.of.validated.RNA:.TTT	var220
Coding.sequence.of.validated.RNA:.codon.bias.(CDS.method)	var221
Coding.sequence.of.validated.RNA:.codon.bias.(Novembre's.method)	var222
Coding.sequence.of.validated.RNA:.codon.bias.(RCBS.method)	var223
Coding.sequence.of.validated.RNA:.codon.bias.(SCUO.method)	var224
Coding.sequence.of.validated.RNA:.codon.bias.(Sun's.method)	var225
Coding.sequence.of.validated.RNA:.codon.bias.(Wright's.method)	var226
Coding.sequence.of.validated.RNA:.CG.content	var227
Coding.sequence.of.validated.RNA:.guanine.1	var228
Coding.sequence.of.validated.RNA:.tymidine	var229
RNA:.alanine	var230
RNA:.cytosine	var231
RNA:.CG.content	var232
RNA:.guanine	var233
RNA:.length	var234
RNA:.tymidine	var235
Itzhak.et.al.,.2016:.protein.abundance:.estimated.copy.number.per.cell	var236
Itzhak.et.al.,.2016:.protein.abundance:.copy.number.of.abundance.percentile	var237
Itzhak.et.al.,.2016:.protein.abundance:.median.cellular.concentration.[nM]	var238
Itzhak.et.al.,.2016:.protein.abundance:.contribution.to.cell.protein.mass.[ppm]	var239
Protein:.repeats,.length	var240
Protein:.repeats,.number.of.repeats	var241
Protein:.repeats,.RADAR.score	var242
Protein:.low.complexity,.total.amino.acids	var243
Protein:.low.complexity,.fraction.of.protein	var244
Protein:.low.complexity,.length.of.longest	var245
Protein:.low.complexity,.fraction.occupied.by.longest.low.complexity.region	var246
Protein:.low.complexity,.regions	var247
Protein:.low.complexity,.regions.larger.than.5.amino.acids	var248
Protein:.low.complexity,.regions.larger.than.10.amino.acids	var249
Protein:.low.complexity,.regions.larger.than.20.amino.acids	var250
Protein:.low.complexity,.regions.larger.than.40.amino.acids	var251
Protein:.signal.peptide,.predicted.cleavage	var252
Protein:.signal.peptide,.cmax.score.of.SignalP	var253
Protein:.signal.peptide,.presence.of.four.transmembrane.residues	var254
Protein:.signal.peptide,.start.position.of.mature.protein	var255
Leuenberger.et.al.,.2017:.Protein.stability:.Tm.peptide	var256
Leuenberger.et.al.,.2017:.Protein.stability:.Tm.protein	var257
Leuenberger.et.al.,.2017:.Protein.stability:.Tm.90percentile	var258
Uhlen.et.al.,.2015:.RNA.expression,.log10.FPKM:.a431	var259
Uhlen.et.al.,.2015:.RNA.expression,.log10.FPKM:.a549	var260
Uhlen.et.al.,.2015:.RNA.expression,.log10.FPKM:.an3ca	var261
Uhlen.et.al.,.2015:.RNA.expression,.log10.FPKM:.bewo	var262
Uhlen.et.al.,.2015:.RNA.expression,.log10.FPKM:.bj	var263
Uhlen.et.al.,.2015:.RNA.expression,.log10.FPKM:.caco2	var264
Uhlen.et.al.,.2015:.RNA.expression,.log10.FPKM:.capan2	var265
Uhlen.et.al.,.2015:.RNA.expression,.log10.FPKM:.daudi	var266
Uhlen.et.al.,.2015:.RNA.expression,.log10.FPKM:.efo21	var267
Uhlen.et.al.,.2015:.RNA.expression,.log10.FPKM:.hacat	var268
Uhlen.et.al.,.2015:.RNA.expression,.log10.FPKM:.hek293	var269
Uhlen.et.al.,.2015:.RNA.expression,.log10.FPKM:.hela	var270
Uhlen.et.al.,.2015:.RNA.expression,.log10.FPKM:.hel	var271
Uhlen.et.al.,.2015:.RNA.expression,.log10.FPKM:.hepg2	var272
Uhlen.et.al.,.2015:.RNA.expression,.log10.FPKM:.hl60	var273
Uhlen.et.al.,.2015:.RNA.expression,.log10.FPKM:.hmc1	var274
Uhlen.et.al.,.2015:.RNA.expression,.log10.FPKM:.k562	var275
Uhlen.et.al.,.2015:.RNA.expression,.log10.FPKM:.karpas707	var276
Uhlen.et.al.,.2015:.RNA.expression,.log10.FPKM:.reh	var277
Uhlen.et.al.,.2015:.RNA.expression,.log10.FPKM:.mcf7	var278
Uhlen.et.al.,.2015:.RNA.expression,.log10.FPKM:.molt4	var279
Uhlen.et.al.,.2015:.RNA.expression,.log10.FPKM:.nb4	var280
Uhlen.et.al.,.2015:.RNA.expression,.log10.FPKM:.nes	var281
Uhlen.et.al.,.2015:.RNA.expression,.log10.FPKM:.ntera2	var282
Uhlen.et.al.,.2015:.RNA.expression,.log10.FPKM:.pc3	var283
Uhlen.et.al.,.2015:.RNA.expression,.log10.FPKM:.rh30	var284
Uhlen.et.al.,.2015:.RNA.expression,.log10.FPKM:.rpmi8226	var285
Uhlen.et.al.,.2015:.RNA.expression,.log10.FPKM:.rt4	var286
Uhlen.et.al.,.2015:.RNA.expression,.log10.FPKM:.sclc21h	var287
Uhlen.et.al.,.2015:.RNA.expression,.log10.FPKM:.shsy5y	var288
Uhlen.et.al.,.2015:.RNA.expression,.log10.FPKM:.skbr3	var289
Uhlen.et.al.,.2015:.RNA.expression,.log10.FPKM:.skmel30	var290
Uhlen.et.al.,.2015:.RNA.expression,.log10.FPKM:.t47d	var291
Uhlen.et.al.,.2015:.RNA.expression,.log10.FPKM:.thp1	var292
Uhlen.et.al.,.2015:.RNA.expression,.log10.FPKM:.u138mg	var293
Uhlen.et.al.,.2015:.RNA.expression,.log10.FPKM:.u2197	var294
Uhlen.et.al.,.2015:.RNA.expression,.log10.FPKM:.u251mg	var295
Uhlen.et.al.,.2015:.RNA.expression,.log10.FPKM:.u26684	var296
Uhlen.et.al.,.2015:.RNA.expression,.log10.FPKM:.u266	var297
Uhlen.et.al.,.2015:.RNA.expression,.log10.FPKM:.u2os	var298
Uhlen.et.al.,.2015:.RNA.expression,.log10.FPKM:.u698	var299
Uhlen.et.al.,.2015:.RNA.expression,.log10.FPKM:.u87	var300
Uhlen.et.al.,.2015:.RNA.expression,.log10.FPKM:.u937	var301
Uhlen.et.al.,.2015:.RNA.expression,.log10.FPKM:.wm115	var302
Uhlen.et.al.,.2015:.RNA.expression,.log10.FPKM:.kidney_a	var303
Uhlen.et.al.,.2015:.RNA.expression,.log10.FPKM:.kidney_b	var304
Uhlen.et.al.,.2015:.RNA.expression,.log10.FPKM:.kidney_c	var305
Uhlen.et.al.,.2015:.RNA.expression,.log10.FPKM:.kidney_d	var306
Uhlen.et.al.,.2015:.RNA.expression,.log10.FPKM:.liver_a	var307
Uhlen.et.al.,.2015:.RNA.expression,.log10.FPKM:.liver_c	var308
Uhlen.et.al.,.2015:.RNA.expression,.log10.FPKM:.liver_d	var309
Uhlen.et.al.,.2015:.RNA.expression,.log10.FPKM:.pancreas_6a	var310
Uhlen.et.al.,.2015:.RNA.expression,.log10.FPKM:.pancreas_6b	var311
Uhlen.et.al.,.2015:.RNA.expression,.log10.FPKM:.lung_3e	var312
Uhlen.et.al.,.2015:.RNA.expression,.log10.FPKM:.lung_3f	var313
Uhlen.et.al.,.2015:.RNA.expression,.log10.FPKM:.lung_4a	var314
Uhlen.et.al.,.2015:.RNA.expression,.log10.FPKM:.lung_4d	var315
Uhlen.et.al.,.2015:.RNA.expression,.log10.FPKM:.lung_4b	var316
Uhlen.et.al.,.2015:.RNA.expression,.log10.FPKM:.prostate_4a	var317
Uhlen.et.al.,.2015:.RNA.expression,.log10.FPKM:.prostate_4b	var318
Uhlen.et.al.,.2015:.RNA.expression,.log10.FPKM:.prostate_4c	var319
Uhlen.et.al.,.2015:.RNA.expression,.log10.FPKM:.prostate_a	var320
Uhlen.et.al.,.2015:.RNA.expression,.log10.FPKM:.brain_3b	var321
Uhlen.et.al.,.2015:.RNA.expression,.log10.FPKM:.brain_3c	var322
Uhlen.et.al.,.2015:.RNA.expression,.log10.FPKM:.brain_a	var323
Uhlen.et.al.,.2015:.RNA.expression,.log10.FPKM:.stomach_a	var324
Uhlen.et.al.,.2015:.RNA.expression,.log10.FPKM:.stomach_3a	var325
Uhlen.et.al.,.2015:.RNA.expression,.log10.FPKM:.stomach_3b	var326
Uhlen.et.al.,.2015:.RNA.expression,.log10.FPKM:.spleen_3a	var327
Uhlen.et.al.,.2015:.RNA.expression,.log10.FPKM:.spleen_3b	var328
Uhlen.et.al.,.2015:.RNA.expression,.log10.FPKM:.spleen_3c	var329
Uhlen.et.al.,.2015:.RNA.expression,.log10.FPKM:.spleen_3d	var330
Uhlen.et.al.,.2015:.RNA.expression,.log10.FPKM:.lymphnode_4a	var331
Uhlen.et.al.,.2015:.RNA.expression,.log10.FPKM:.lymphnode_4b	var332
Uhlen.et.al.,.2015:.RNA.expression,.log10.FPKM:.lymphnode_5a	var333
Uhlen.et.al.,.2015:.RNA.expression,.log10.FPKM:.lymphnode_5b	var334
Uhlen.et.al.,.2015:.RNA.expression,.log10.FPKM:.lymphnode_5c	var335
Uhlen.et.al.,.2015:.RNA.expression,.log10.FPKM:.appendices_4a	var336
Uhlen.et.al.,.2015:.RNA.expression,.log10.FPKM:.appendices_4b	var337
Uhlen.et.al.,.2015:.RNA.expression,.log10.FPKM:.appendices_4c	var338
Uhlen.et.al.,.2015:.RNA.expression,.log10.FPKM:.adrenal_4a	var339
Uhlen.et.al.,.2015:.RNA.expression,.log10.FPKM:.adrenal_4c	var340
Uhlen.et.al.,.2015:.RNA.expression,.log10.FPKM:.adrenal_4d	var341
Uhlen.et.al.,.2015:.RNA.expression,.log10.FPKM:.fat_e	var342
Uhlen.et.al.,.2015:.RNA.expression,.log10.FPKM:.fat_a.V1	var343
Uhlen.et.al.,.2015:.RNA.expression,.log10.FPKM:.fat_x1.V2	var344
Uhlen.et.al.,.2015:.RNA.expression,.log10.FPKM:.fat_8a	var345
Uhlen.et.al.,.2015:.RNA.expression,.log10.FPKM:.fat_8b	var346
Uhlen.et.al.,.2015:.RNA.expression,.log10.FPKM:.endometrium_4a	var347
Uhlen.et.al.,.2015:.RNA.expression,.log10.FPKM:.endometrium_4b	var348
Uhlen.et.al.,.2015:.RNA.expression,.log10.FPKM:.endometrium_5a	var349
Uhlen.et.al.,.2015:.RNA.expression,.log10.FPKM:.endometrium_8a	var350
Uhlen.et.al.,.2015:.RNA.expression,.log10.FPKM:.endometrium_8b	var351
Uhlen.et.al.,.2015:.RNA.expression,.log10.FPKM:.placenta_3a	var352
Uhlen.et.al.,.2015:.RNA.expression,.log10.FPKM:.placenta_6a	var353
Uhlen.et.al.,.2015:.RNA.expression,.log10.FPKM:.placenta_6b	var354
Uhlen.et.al.,.2015:.RNA.expression,.log10.FPKM:.placenta_6c	var355
Uhlen.et.al.,.2015:.RNA.expression,.log10.FPKM:.testis_4a	var356
Uhlen.et.al.,.2015:.RNA.expression,.log10.FPKM:.testis_7a	var357
Uhlen.et.al.,.2015:.RNA.expression,.log10.FPKM:.testis_7b	var358
Uhlen.et.al.,.2015:.RNA.expression,.log10.FPKM:.testis_7c	var359
Uhlen.et.al.,.2015:.RNA.expression,.log10.FPKM:.testis_7d	var360
Uhlen.et.al.,.2015:.RNA.expression,.log10.FPKM:.testis_7e	var361
Uhlen.et.al.,.2015:.RNA.expression,.log10.FPKM:.testis_7f	var362
Uhlen.et.al.,.2015:.RNA.expression,.log10.FPKM:.gallbladder_5a	var363
Uhlen.et.al.,.2015:.RNA.expression,.log10.FPKM:.gallbladder_5b	var364
Uhlen.et.al.,.2015:.RNA.expression,.log10.FPKM:.gallbladder_5c	var365
Uhlen.et.al.,.2015:.RNA.expression,.log10.FPKM:.urinarybladder_5c	var366
Uhlen.et.al.,.2015:.RNA.expression,.log10.FPKM:.urinarybladder_5b	var367
Uhlen.et.al.,.2015:.RNA.expression,.log10.FPKM:.thyroid_5a	var368
Uhlen.et.al.,.2015:.RNA.expression,.log10.FPKM:.thyroid_5b	var369
Uhlen.et.al.,.2015:.RNA.expression,.log10.FPKM:.thyroid_5c	var370
Uhlen.et.al.,.2015:.RNA.expression,.log10.FPKM:.thyroid_5d	var371
Uhlen.et.al.,.2015:.RNA.expression,.log10.FPKM:.esophagus_5a	var372
Uhlen.et.al.,.2015:.RNA.expression,.log10.FPKM:.esophagus_5b	var373
Uhlen.et.al.,.2015:.RNA.expression,.log10.FPKM:.esophagus_5c	var374
Uhlen.et.al.,.2015:.RNA.expression,.log10.FPKM:.heart_5a	var375
Uhlen.et.al.,.2015:.RNA.expression,.log10.FPKM:.heart_5b	var376
Uhlen.et.al.,.2015:.RNA.expression,.log10.FPKM:.heart_6a	var377
Uhlen.et.al.,.2015:.RNA.expression,.log10.FPKM:.heart_6b	var378
Uhlen.et.al.,.2015:.RNA.expression,.log10.FPKM:.skin_5e	var379
Uhlen.et.al.,.2015:.RNA.expression,.log10.FPKM:.skin_5f	var380
Uhlen.et.al.,.2015:.RNA.expression,.log10.FPKM:.skin_6a	var381
Uhlen.et.al.,.2015:.RNA.expression,.log10.FPKM:.ovary_6a	var382
Uhlen.et.al.,.2015:.RNA.expression,.log10.FPKM:.ovary_6b	var383
Uhlen.et.al.,.2015:.RNA.expression,.log10.FPKM:.ovary_8a	var384
Uhlen.et.al.,.2015:.RNA.expression,.log10.FPKM:.bonemarrow_5a	var385
Uhlen.et.al.,.2015:.RNA.expression,.log10.FPKM:.bonemarrow_6a	var386
Uhlen.et.al.,.2015:.RNA.expression,.log10.FPKM:.bonemarrow_6b	var387
Uhlen.et.al.,.2015:.RNA.expression,.log10.FPKM:.bonemarrow_6c	var388
Uhlen.et.al.,.2015:.RNA.expression,.log10.FPKM:.salivarygland_6a	var389
Uhlen.et.al.,.2015:.RNA.expression,.log10.FPKM:.salivarygland_6b	var390
Uhlen.et.al.,.2015:.RNA.expression,.log10.FPKM:.salivarygland_6c	var391
Uhlen.et.al.,.2015:.RNA.expression,.log10.FPKM:.skeletalmuscle_a	var392
Uhlen.et.al.,.2015:.RNA.expression,.log10.FPKM:.skeletalmuscle_b	var393
Uhlen.et.al.,.2015:.RNA.expression,.log10.FPKM:.skeletalmuscle_c	var394
Uhlen.et.al.,.2015:.RNA.expression,.log10.FPKM:.skeletalmuscle_d	var395
Uhlen.et.al.,.2015:.RNA.expression,.log10.FPKM:.skeletalmuscle_e	var396
Uhlen.et.al.,.2015:.RNA.expression,.log10.FPKM:.fallopiantube_5a	var397
Uhlen.et.al.,.2015:.RNA.expression,.log10.FPKM:.fallopiantube_8b	var398
Uhlen.et.al.,.2015:.RNA.expression,.log10.FPKM:.fallopiantube_8c	var399
Uhlen.et.al.,.2015:.RNA.expression,.log10.FPKM:.fallopiantube_8d	var400
Uhlen.et.al.,.2015:.RNA.expression,.log10.FPKM:.fallopiantube_8e	var401
Uhlen.et.al.,.2015:.RNA.expression,.log10.FPKM:.tonsil_8a1	var402
Uhlen.et.al.,.2015:.RNA.expression,.log10.FPKM:.tonsil_8b1	var403
Uhlen.et.al.,.2015:.RNA.expression,.log10.FPKM:.tonsil_8e1	var404
Uhlen.et.al.,.2015:.RNA.expression,.log10.FPKM:.smoothmuscle_8a	var405
Uhlen.et.al.,.2015:.RNA.expression,.log10.FPKM:.smoothmuscle_8b	var406
Uhlen.et.al.,.2015:.RNA.expression,.log10.FPKM:.smoothmuscle_8c	var407
Uhlen.et.al.,.2015:.RNA.expression,.log10.FPKM:.smallintestine_4a	var408
Uhlen.et.al.,.2015:.RNA.expression,.log10.FPKM:.smallintestine_4b	var409
Uhlen.et.al.,.2015:.RNA.expression,.log10.FPKM:.smallintestine_4c	var410
Uhlen.et.al.,.2015:.RNA.expression,.log10.FPKM:.smallintestine_4d	var411
Uhlen.et.al.,.2015:.RNA.expression,.log10.FPKM:.duodenum_4b	var412
Uhlen.et.al.,.2015:.RNA.expression,.log10.FPKM:.duodenum_4c	var413
Uhlen.et.al.,.2015:.RNA.expression,.log10.FPKM:.colonrectum_a	var414
Uhlen.et.al.,.2015:.RNA.expression,.log10.FPKM:.colonrectum_b	var415
Uhlen.et.al.,.2015:.RNA.expression,.log10.FPKM:.colonrectum_c	var416
Uhlen.et.al.,.2015:.RNA.expression,.log10.FPKM:.colonrectum_d	var417
Uhlen.et.al.,.2015:.RNA.expression,.log10.FPKM:.colonrectum_f	var418
Uhlen.et.al.,.2015:.RNA.expression,.log10.FPKM:.colon_8a	var419
Uhlen.et.al.,.2015:.RNA.expression,.log10.FPKM:.colon_8b	var420
Uhlen.et.al.,.2015:.RNA.expression,.log10.FPKM:.rectum_8a	var421
Uhlen.et.al.,.2015:.RNA.expression,.log10.FPKM:.rectum_8b	var422
Uhlen.et.al.,.2015:.RNA.expression,.log10.FPKM:.rectum_8c	var423
Uhlen.et.al.,.2015:.RNA.expression,.log10.FPKM:.rectum_8d	var424
Uhlen.et.al.,.2015:.Fraction.of.cells.with.detected.RNA.(1.FPKM)	var425
Uhlen.et.al.,.2015:.Fraction.of.tissues.with.detected.RNA.(1.FPKM)	var426
Tani.et.al.,.2012:.RNA.halflife	var427
