# Supplementary material for: Unmeasured human transcription factor ChIP-seq data shape functional genomics and demand strategic prioritization
Source: Brief Funct Genomics. 2025 Sep 30;24:elaf016. doi: 10.1093/bfgp/elaf016 (PMC12479113; doi:10.1093/bfgp/elaf016)
Supplement: Supplementary_table2_elaf016 [file supplementary_table2_elaf016.xlsx]

## Sheet: RefEx
Tissue (RefEx)	Cell type class (ChIP-Atlas)
v3_connective	Adipocyte
v2_blood	Blood
-	Bone
v10_endo/exo-crine	Breast
v5_muscular	Cardiovascular
v6_alimentary	Digestive tract
-	Embryo
-	Epidermis
v4_reproductive	Gonad
v9_urinary	Kidney
v7_liver	Liver
v8_lung	Lung
v5_muscular	Muscle
v1_brain	Neural
-	Pancreas
-	Placenta
-	Pluripotent stem cell
v4_reproductive	Prostate
v4_reproductive	Uterus

## Sheet: knockTF
Tissue (KnockTF)	Cell type class (ChIP-Atlas)
Fetal_liver	Liver
Ovary	Gonad
Prostate	Prostate
Bone	Bone
Mammary_gland	Breast
Lung_fibroblast	Lung
Upper_aerodigestive_tract	Digestive tract
Lung	Lung
Oesophagus	Digestive tract
Colon	Digestive tract
Embryo_kidney	Embryo
Pancreas	Pancreas
Central_nervous_system	Neural
Gastrointestinal_tissue	Digestive tract
Cervix	Uterus
Neuroepithelium	Neural
Uterus	Uterus
Haematopoietic_and_lymphoid_tissue	Blood
Parotid_gland	Others
Lymph	Blood
Bone_marrow	Blood
Adrenal_gland	Kidney
Corneal_epithelial	Others
Stomach	Digestive tract
Umbilical_cord_blood	Placenta
Skin	Epidermis
Liver	Liver
Autonomic_ganglia	Neural
Peripheral_blood	Blood
Placenta_tissue	Placenta
Bladder	Others
Urothelial	Kidney
Immortalized_keratinocyte	Epidermis
Head_and_neck	Others
Embryo	Embryo
Blood	Blood
Soft_tissue	Others
White_adipose_tissue	Adipocyte
Brain	Neural
Muscle	Muscle
Fetal_spinal_cord	Others
Haematopoietic_and_lymphoid_tissue_Blood	Blood
Umbilical_vein	Cardiovascular
Endometrial_tissue	Uterus
Tooth	Others
Bronchus	Lung
Oral_cavity	Others
Kidney	Kidney
Neuroblastoma	Neural
Cord_Blood	Blood
synovial	Bone
Seminoma-like	Gonad
Foreskin	Epidermis
Embryonic	Embryo

## Sheet: TFmarker
Tissue (TFmarker)	Cell type class ( ChIP-Atlas)
Adipose	Adipocyte
Skin	Epidermis
Liver	Liver
Brain	Neural
Lymph	Blood
Gonad	Gonad
Lung	Lung
Prostate	Prostate
Nerve	Neural
Breast	Breast
Stomach	Epidermis
Epidermis	Epidermis
Blood	Blood
Subcutaneous
Respiratory tract	Lung
Kidney	Kidney
Retina
Uterus	Uterus
Intestine	Digestive tract
Bone marrow	Blood
Blood vessel	Cardiovascular
Oral cavity
Foreskin	Epidermis
Colon	Digestive tract
Ovary	Gonad
Testis	Gonad
Epithelium
Muscle	Muscle
Bone	Bone
Vulvar	Cardiovascular
Thyroid
Pancreas	Pancreas
Embryo
Bladder
Cartilage	Bone
Mucosal
Uterus;ovarian	Uterus
Ovarian	Gonad
Peripheral blood	Blood
Renal glomerulus	Kidney
Keratin	Epidermis
Immune	Blood
Genital
Pituitary	Neural
Myocardium	Neural
Cerebellum	Neural
Periodontal ligament	Bone
Ventricular	Cardiovascular
Heart	Cardiovascular
Thymus	Blood
Penis	Gonad
Bile duct	Digestive tract
Gallbladder	Digestive tract
Esophagus	Digestive tract
Mesenchymal
Aorta	Cardiovascular
colon	Digestive tract
Salivary gland
Placenta	Placenta
Sebaceous gland
Nasopharyngeal carcinoma
Hematopoietic	Blood
Artery	Cardiovascular
Gastrointestinal tract	Digestive tract
Eye
Endoderm
Epididymis	Epidermis
Periosteum	Bone
Embroy	Embryo
Uveal
Atrial	Cardiovascular
Hair follicle
Cord blood
Endothelium
Vascular smooth muscle	Cardiovascular
Endothelium and blood vessel	Cardiovascular
Skeletal muscle	Muscle
Spinal cord	Neural
Arthrosis	Bone
Dental pulp
Tooth
Labial palate
Tendon	Bone
Tonsil
Urethra	Kidney
Umbilical cord
Gingiva
Vagina	Gonad
Coronary artery	Cardiovascular
Cardiovascular	Cardiovascular
Umbilical vein
Smooth muscle	Muscle
Olfactory mucosa
Hard palate organization
Germ layer	Embryo
Cornea

## Sheet: Human protein atlas
cell (human protein atlas)	cell type (ChIP-Atlas)
U-87MG ATCC	U-87 MG
HEK293	HEK293-T-REx
PaTu 8988t	PA-TU-8988S
Jurkat E6.1	Jurkat
Capan-1	CAMA-1
MDA-PCa-2b	MDA PCa 2b
CAL-27	CAL 27
CAL-62	CAL 62
HCT 15	HCT-15
Hep-G2	Hep G2
KG-1-C	KG-1
MV4-11	MV-4-11
hTERT-RPE1	hTERT RPE-1
MCF-10A	MCF 10A
PaTu 8988s	PA-TU-8988S
JM-1	JM1
KP-4	KP4
NB4	NB-4
RT-4	RT4
RPMI-8226	RPMI 8226
RPMI-8402	RPMI 8402
A-498	A498
A-549	A549
BC-3C	BC-3
MM1.S	MM.1S
Rh18	RH-18
Rh30	RH-30
Rh41	RH-41
DoHH2	DOHH-2
DU145	DU 145
HEY A8	HEYA8
JMSU-1	JMSU1
LN-428	L-428
LS180	LS-180
MKN 45.00	-MKN 45.00
MKN 74.00	-MKN 74.00
SW480	SW 480
SW620	SW 620
EWS-502	EWS502
HuCC-T1	HuCCT1
SW1271	SW 1271
SW1783	SW 1783
SW1990	SW 1990
OCI-Ly3	OCI-LY-3
OCI-Ly7	OCI-LY-7
U-251MG	U-251 MG
NCI-H510A	NCI-H510
OCI-AML-2	OCI-AML2
OCI-AML-3	OCI-AML3
OCI-Ly10	OCI-LY-10
OCI-Ly19	OCI-LY-19
SUM149PT	SUM 149PT
SUM159PT	SUM 159PT
MDA-MB-435S	MDA-MB-435
143B	143B
22Rv1	22Rv1
5637	5637
697	697
786-O	786-O
A-253	A-253
A-375	A-375
A-673	A-673
A2780	A2780
AGS	AGS
ALL-SIL	ALL-SIL
AsPC-1	AsPC-1
BEWO	BeWo
BICR 31	BICR 31
BJAB	BJAB
BL-41	BL-41
BT-20	BT-20
BT-474	BT-474
BT-549	BT-549
BxPC-3	BxPC-3
C-33 A	C-33 A
Ca Ski	Ca Ski
CA46	CA46
CACO-2	Caco-2
Caki-1	Caki-1
Caki-2	Caki-2
CAL-120	CAL-120
CAL-51	CAL-51
Calu-1	Calu-1
Calu-3	Calu-3
CAMA-1	CAMA-1
CFPAC-1	CFPAC-1
CMK	CMK
COLO 320	COLO 320
COLO 320DM	COLO 320DM
COLO 741	COLO 741
COLO 800	COLO 800
COLO 829	COLO 829
COR-L311	COR-L311
D283 Med	D283 Med
D341 Med	D341 Med
Daoy	Daoy
Detroit 562	Detroit 562
DMS 53	DMS 53
DND-41	DND-41
EoL-1	EOL-1
EW-8	EW-8
FaDu	FaDu
Farage	Farage
G-401	G-401
Granta-519	GRANTA-519
HaCaT	HaCaT
HAP1	HAP1
HBEC3-KT	HBEC3-KT
HCC1143	HCC1143
HCC1187	HCC1187
HCC1395	HCC1395
HCC1599	HCC1599
HCC1806	HCC1806
HCC1937	HCC1937
HCC1954	HCC1954
HCC2157	HCC2157
HCC2814	HCC2814
HCC70	HCC70
HCC827	HCC827
HCC95	HCC95
HCT 116	HCT 116
HEC-1-A	HEC-1-A
HEC-1-B	HEC-1-B
HEL	HEL
HEL 92.1.7	HEL 92.1.7
HeLa	HeLa
HGC-27	HGC-27
HL-60	HL-60
HOS	HOS
HPAF-II	HPAF-II
HPB-ALL	HPB-ALL
Hs 578T	Hs 578T
Hs 746.T	Hs 746.T
Hs 766T	Hs 766T
HSC-4	HSC-4
HT	HT
HT-1080	HT-1080
HT-29	HT-29
HT-55	HT-55
hTERT-HME1	hTERT-HME1
HuG1-N	HuG1-N
HuH-6	HuH-6
Huh-7	HuH-7
IMR-32	IMR-32
J82	J82
JHH-7	JHH-7
JHOS-4	JHOS-4
JURKAT	Jurkat
JURL-MK1	JURL-MK1
K-562	K-562
Karpas-299	KARPAS-299
Karpas-422	KARPAS-422
Kasumi-1	Kasumi-1
KATO III	KATO III
Kelly	KELLY
KG-1	KG-1
KMS-11	KMS-11
KMS-27	KMS-27
KMS-28BM	KMS-28BM
KNS-62	KNS-62
KO52	KO52
Ku812	KU812
Kuramochi	KURAMOCHI
KYSE-140	KYSE-140
KYSE-150	KYSE-150
KYSE-180	KYSE-180
KYSE-410	KYSE-410
KYSE-70	KYSE-70
L-1236	L-1236
L-428	L-428
LK-2	LK-2
LN-229	LN-229
LNCaP	LNCAP
Loucy	Loucy
LoVo	LoVo
LOX-IMVI	LOX-IMVI
LP-1	LP-1
-MCF 7.00	-MCF 7.00
MDA-MB-134-VI	MDA-MB-134-VI
MDA-MB-157	MDA-MB-157
MDA-MB-175-VII	MDA-MB-175-VII
MDA-MB-231	MDA-MB-231
MDA-MB-361	MDA-MB-361
MDA-MB-435	MDA-MB-435
MDA-MB-436	MDA-MB-436
MDA-MB-453	MDA-MB-453
MDA-MB-468	MDA-MB-468
ME-180	ME-180
MEG-01	MEG-01
MG-63	MG-63
MHH-ES-1	MHH-ES-1
MIA PaCa-2	MIA Paca-2
Mino	Mino
ML-2	ML-2
MOLM-13	MOLM-13
MOLT-4	MOLT-4
Mono-Mac-6	Mono-Mac-6
MSTO-211H	MSTO-211H
MUTZ-3	MUTZ-3
MUTZ-5	MUTZ-5
NALM-6	NALM-6
Namalwa	NAMALWA
NCI-H1048	NCI-H1048
NCI-H1299	NCI-H1299
NCI-H1437	NCI-H1437
NCI-H1703	NCI-H1703
NCI-H1836	NCI-H1836
NCI-H1944	NCI-H1944
NCI-H1963	NCI-H1963
NCI-H1975	NCI-H1975
NCI-H2087	NCI-H2087
NCI-H209	NCI-H209
NCI-H211	NCI-H211
NCI-H2126	NCI-H2126
NCI-H2171	NCI-H2171
NCI-H23	NCI-H23
NCI-H3122	NCI-H3122
NCI-H358	NCI-H358
NCI-H441	NCI-H441
NCI-H446	NCI-H446
NCI-H460	NCI-H460
NCI-H508	NCI-H508
NCI-H520	NCI-H520
NCI-H524	NCI-H524
NCI-H526	NCI-H526
NCI-H660	NCI-H660
NCI-H69	NCI-H69
NCI-H82	NCI-H82
NCI-H838	NCI-H838
NCI-H889	NCI-H889
NCI-H929	NCI-H929
NCI-N87	NCI-N87
NOMO-1	NOMO-1
NTERA-2	NTERA-2
ONS-76	ONS-76
OPM-2	OPM-2
OS-RC-2	OS-RC-2
OVCAR-3	OVCAR-3
OVCAR-5	OVCAR-5
OVCAR-8	OVCAR-8
OVSAHO	OVSAHO
P31/FUJ	P31/FUJ
PANC-1	PANC-1
PC-3	PC-3
PC-9	PC-9
PEO1	PEO1
Pfeiffer	Pfeiffer
PLC/PRF/5	PLC/PRF/5
Raji	RAJI
Ramos	RAMOS
RC-K8	RC-K8
RCH-ACV	RCH-ACV
RD	RD
RD-ES	RD-ES
REC-1	REC-1
REH	REH
RKO	RKO
RL95-2	RL95-2
RMG-I	RMG-I
RT-112	RT-112
SaOS-2	Saos-2
SCC-25	SCC-25
SCC-9	SCC-9
SEM	SEM
SET-2	SET-2
SF268	SF268
SH-SY5Y	SH-SY5Y
SiHa	SiHa
SJSA-1	SJSA-1
SK-BR-3	SK-BR-3
SK-ES-1	SK-ES-1
SK-HEP-1	SK-HEP-1
SK-LMS-1	SK-LMS-1
SK-MEL-28	SK-MEL-28
SK-MEL-5	SK-MEL-5
SK-N-AS	SK-N-AS
SK-N-BE(2)	SK-N-BE(2)
SK-N-FI	SK-N-FI
SK-N-MC	SK-N-MC
SK-N-SH	SK-N-SH
SK-OV-3	SK-OV-3
SK-UT-1	SK-UT-1
SKM-1	SKM-1
SKNO-1	SKNO-1
SNU-16	SNU-16
SNU-216	SNU-216
SNU-387	SNU-387
SNU-398	SNU-398
SNU-475	SNU-475
SNU-484	SNU-484
SU-DHL-1	SU-DHL-1
SU-DHL-10	SU-DHL-10
SU-DHL-4	SU-DHL-4
SU-DHL-5	SU-DHL-5
SU-DHL-6	SU-DHL-6
SUIT-2	SUIT-2
SUP-B15	SUP-B15
SUP-T1	SUP-T1
T-47d	T-47D
T.T	T.T
T24	T24
T98G	T98G
TC-71	TC-71
TE-10	TE-10
TE-5	TE-5
TF-1	TF-1
THP-1	THP-1
TMD8	TMD8
TT	TT
TTC-1240	TTC-1240
U-2932	U-2932
U-937	U-937
U2OS	U2OS
UACC-257	UACC-257
UACC-62	UACC-62
UACC-812	UACC-812
UM-UC-1	UM-UC-1
UM-UC-3	UM-UC-3
UO-31	UO-31
VCaP	VCaP
WSU-DLCL2	WSU-DLCL2
ZR-75-1	ZR-75-1
ZR-75-30	ZR-75-30
