# Supplementary material for: Unmeasured human transcription factor ChIP-seq data shape functional genomics and demand strategic prioritization
Source: Brief Funct Genomics. 2025 Sep 30;24:elaf016. doi: 10.1093/bfgp/elaf016 (PMC12479113; doi:10.1093/bfgp/elaf016)
Supplement: Supplementary_table3_Fig2B_unmeasured_elaf016 [file supplementary_table3_fig2b_unmeasured_elaf016.xlsx]

## Sheet: Fig2B_unmeasured
Family	Cell_type_class	total_expressed_TF	total_unmeasured_TF	ratio_unmeasured
AP-2	Adipocyte	0	0	NA
AP-2	Blood	0	0	NA
AP-2	Bone	0	0	NA
AP-2	Breast	2	0	0
AP-2	Digestive tract	2	1	0.5
AP-2	Epidermis	2	0	0
AP-2	Gonad	2	2	1
AP-2	Kidney	1	1	1
AP-2	Liver	1	1	1
AP-2	Lung	2	2	1
AP-2	Muscle	0	0	NA
AP-2	Neural	2	1	0.5
AP-2	Pancreas	1	1	1
AP-2	Placenta	1	0	0
AP-2	Pluripotent stem cell	0	0	NA
AP-2	Prostate	1	1	1
AP-2	Uterus	2	0	0
ARID/BRIGHT	Adipocyte	0	0	NA
ARID/BRIGHT	Blood	2	0	0
ARID/BRIGHT	Bone	1	1	1
ARID/BRIGHT	Breast	1	0	0
ARID/BRIGHT	Digestive tract	1	1	1
ARID/BRIGHT	Epidermis	1	1	1
ARID/BRIGHT	Gonad	1	1	1
ARID/BRIGHT	Kidney	1	1	1
ARID/BRIGHT	Liver	2	0	0
ARID/BRIGHT	Lung	1	1	1
ARID/BRIGHT	Muscle	0	0	NA
ARID/BRIGHT	Neural	1	1	1
ARID/BRIGHT	Pancreas	0	0	NA
ARID/BRIGHT	Placenta	2	2	1
ARID/BRIGHT	Pluripotent stem cell	1	0	0
ARID/BRIGHT	Prostate	1	1	1
ARID/BRIGHT	Uterus	1	1	1
ARID/BRIGHT,RFX	Adipocyte	0	0	NA
ARID/BRIGHT,RFX	Blood	1	0	0
ARID/BRIGHT,RFX	Bone	1	1	1
ARID/BRIGHT,RFX	Breast	1	0	0
ARID/BRIGHT,RFX	Digestive tract	1	1	1
ARID/BRIGHT,RFX	Epidermis	0	0	NA
ARID/BRIGHT,RFX	Gonad	1	0	0
ARID/BRIGHT,RFX	Kidney	1	0	0
ARID/BRIGHT,RFX	Liver	1	0	0
ARID/BRIGHT,RFX	Lung	1	1	1
ARID/BRIGHT,RFX	Muscle	1	1	1
ARID/BRIGHT,RFX	Neural	1	0	0
ARID/BRIGHT,RFX	Pancreas	1	1	1
ARID/BRIGHT,RFX	Placenta	0	0	NA
ARID/BRIGHT,RFX	Pluripotent stem cell	0	0	NA
ARID/BRIGHT,RFX	Prostate	1	1	1
ARID/BRIGHT,RFX	Uterus	0	0	NA
AT hook	Adipocyte	0	0	NA
AT hook	Blood	1	0	0
AT hook	Bone	1	1	1
AT hook	Breast	1	1	1
AT hook	Digestive tract	1	0	0
AT hook	Epidermis	0	0	NA
AT hook	Gonad	1	1	1
AT hook	Kidney	1	1	1
AT hook	Liver	1	1	1
AT hook	Lung	1	1	1
AT hook	Muscle	0	0	NA
AT hook	Neural	1	1	1
AT hook	Pancreas	1	1	1
AT hook	Placenta	0	0	NA
AT hook	Pluripotent stem cell	0	0	NA
AT hook	Prostate	1	1	1
AT hook	Uterus	0	0	NA
C2H2 ZF	Adipocyte	6	5	0.8333333333333334
C2H2 ZF	Blood	33	5	0.15151515151515152
C2H2 ZF	Bone	27	24	0.8888888888888888
C2H2 ZF	Breast	28	13	0.4642857142857143
C2H2 ZF	Digestive tract	27	9	0.3333333333333333
C2H2 ZF	Epidermis	12	9	0.75
C2H2 ZF	Gonad	25	23	0.92
C2H2 ZF	Kidney	21	9	0.42857142857142855
C2H2 ZF	Liver	19	7	0.3684210526315789
C2H2 ZF	Lung	29	19	0.6551724137931034
C2H2 ZF	Muscle	10	8	0.8
C2H2 ZF	Neural	18	13	0.7222222222222222
C2H2 ZF	Pancreas	18	13	0.7222222222222222
C2H2 ZF	Placenta	6	6	1
C2H2 ZF	Pluripotent stem cell	10	4	0.4
C2H2 ZF	Prostate	13	9	0.6923076923076923
C2H2 ZF	Uterus	18	10	0.5555555555555556
C2H2 ZF,Homeodomain	Adipocyte	0	0	NA
C2H2 ZF,Homeodomain	Blood	1	0	0
C2H2 ZF,Homeodomain	Bone	1	1	1
C2H2 ZF,Homeodomain	Breast	1	0	0
C2H2 ZF,Homeodomain	Digestive tract	1	0	0
C2H2 ZF,Homeodomain	Epidermis	1	1	1
C2H2 ZF,Homeodomain	Gonad	1	1	1
C2H2 ZF,Homeodomain	Kidney	1	0	0
C2H2 ZF,Homeodomain	Liver	1	0	0
C2H2 ZF,Homeodomain	Lung	1	0	0
C2H2 ZF,Homeodomain	Muscle	1	1	1
C2H2 ZF,Homeodomain	Neural	1	0	0
C2H2 ZF,Homeodomain	Pancreas	1	0	0
C2H2 ZF,Homeodomain	Placenta	0	0	NA
C2H2 ZF,Homeodomain	Pluripotent stem cell	0	0	NA
C2H2 ZF,Homeodomain	Prostate	0	0	NA
C2H2 ZF,Homeodomain	Uterus	1	1	1
C2HC ZF	Adipocyte	0	0	NA
C2HC ZF	Blood	1	0	0
C2HC ZF	Bone	1	1	1
C2HC ZF	Breast	1	1	1
C2HC ZF	Digestive tract	1	0	0
C2HC ZF	Epidermis	0	0	NA
C2HC ZF	Gonad	1	1	1
C2HC ZF	Kidney	1	0	0
C2HC ZF	Liver	0	0	NA
C2HC ZF	Lung	1	1	1
C2HC ZF	Muscle	0	0	NA
C2HC ZF	Neural	1	1	1
C2HC ZF	Pancreas	0	0	NA
C2HC ZF	Placenta	0	0	NA
C2HC ZF	Pluripotent stem cell	1	1	1
C2HC ZF	Prostate	0	0	NA
C2HC ZF	Uterus	0	0	NA
CBF/NF-Y	Adipocyte	0	0	NA
CBF/NF-Y	Blood	1	0	0
CBF/NF-Y	Bone	1	1	1
CBF/NF-Y	Breast	1	1	1
CBF/NF-Y	Digestive tract	1	0	0
CBF/NF-Y	Epidermis	0	0	NA
CBF/NF-Y	Gonad	1	1	1
CBF/NF-Y	Kidney	1	1	1
CBF/NF-Y	Liver	1	0	0
CBF/NF-Y	Lung	1	1	1
CBF/NF-Y	Muscle	1	1	1
CBF/NF-Y	Neural	1	1	1
CBF/NF-Y	Pancreas	1	1	1
CBF/NF-Y	Placenta	0	0	NA
CBF/NF-Y	Pluripotent stem cell	0	0	NA
CBF/NF-Y	Prostate	0	0	NA
CBF/NF-Y	Uterus	0	0	NA
CSL	Adipocyte	1	1	1
CSL	Blood	1	0	0
CSL	Bone	1	1	1
CSL	Breast	1	0	0
CSL	Digestive tract	1	0	0
CSL	Epidermis	1	0	0
CSL	Gonad	1	1	1
CSL	Kidney	1	1	1
CSL	Liver	1	0	0
CSL	Lung	1	1	1
CSL	Muscle	1	1	1
CSL	Neural	1	0	0
CSL	Pancreas	0	0	NA
CSL	Placenta	0	0	NA
CSL	Pluripotent stem cell	1	1	1
CSL	Prostate	1	1	1
CSL	Uterus	0	0	NA
CUT,Homeodomain	Adipocyte	0	0	NA
CUT,Homeodomain	Blood	1	0	0
CUT,Homeodomain	Bone	0	0	NA
CUT,Homeodomain	Breast	1	0	0
CUT,Homeodomain	Digestive tract	1	1	1
CUT,Homeodomain	Epidermis	0	0	NA
CUT,Homeodomain	Gonad	0	0	NA
CUT,Homeodomain	Kidney	0	0	NA
CUT,Homeodomain	Liver	0	0	NA
CUT,Homeodomain	Lung	0	0	NA
CUT,Homeodomain	Muscle	0	0	NA
CUT,Homeodomain	Neural	1	1	1
CUT,Homeodomain	Pancreas	0	0	NA
CUT,Homeodomain	Placenta	0	0	NA
CUT,Homeodomain	Pluripotent stem cell	0	0	NA
CUT,Homeodomain	Prostate	0	0	NA
CUT,Homeodomain	Uterus	0	0	NA
CxxC	Adipocyte	2	2	1
CxxC	Blood	4	1	0.25
CxxC	Bone	3	3	1
CxxC	Breast	3	1	0.3333333333333333
CxxC	Digestive tract	3	2	0.6666666666666666
CxxC	Epidermis	0	0	NA
CxxC	Gonad	3	3	1
CxxC	Kidney	1	0	0
CxxC	Liver	2	1	0.5
CxxC	Lung	3	3	1
CxxC	Muscle	1	1	1
CxxC	Neural	3	3	1
CxxC	Pancreas	1	1	1
CxxC	Placenta	1	1	1
CxxC	Pluripotent stem cell	0	0	NA
CxxC	Prostate	2	2	1
CxxC	Uterus	2	2	1
E2F	Adipocyte	2	2	1
E2F	Blood	7	1	0.14285714285714285
E2F	Bone	7	6	0.8571428571428571
E2F	Breast	7	4	0.5714285714285714
E2F	Digestive tract	6	5	0.8333333333333334
E2F	Epidermis	5	4	0.8
E2F	Gonad	6	6	1
E2F	Kidney	5	5	1
E2F	Liver	6	2	0.3333333333333333
E2F	Lung	6	4	0.6666666666666666
E2F	Muscle	5	5	1
E2F	Neural	6	4	0.6666666666666666
E2F	Pancreas	6	6	1
E2F	Placenta	3	3	1
E2F	Pluripotent stem cell	2	1	0.5
E2F	Prostate	4	3	0.75
E2F	Uterus	4	2	0.5
EBF1	Adipocyte	0	0	NA
EBF1	Blood	2	1	0.5
EBF1	Bone	1	1	1
EBF1	Breast	1	1	1
EBF1	Digestive tract	0	0	NA
EBF1	Epidermis	1	1	1
EBF1	Gonad	0	0	NA
EBF1	Kidney	0	0	NA
EBF1	Liver	0	0	NA
EBF1	Lung	1	1	1
EBF1	Muscle	1	1	1
EBF1	Neural	1	0	0
EBF1	Pancreas	0	0	NA
EBF1	Placenta	0	0	NA
EBF1	Pluripotent stem cell	0	0	NA
EBF1	Prostate	0	0	NA
EBF1	Uterus	0	0	NA
Ets	Adipocyte	3	3	1
Ets	Blood	11	1	0.0909091
Ets	Bone	6	4	0.6666666666666666
Ets	Breast	9	6	0.6666666666666666
Ets	Digestive tract	11	7	0.6363636363636364
Ets	Epidermis	4	3	0.75
Ets	Gonad	8	7	0.875
Ets	Kidney	7	5	0.7142857142857143
Ets	Liver	8	2	0.25
Ets	Lung	10	5	0.5
Ets	Muscle	5	5	1
Ets	Neural	5	3	0.6
Ets	Pancreas	7	5	0.7142857142857143
Ets	Placenta	1	1	1
Ets	Pluripotent stem cell	3	2	0.6666666666666666
Ets	Prostate	9	4	0.4444444444444444
Ets	Uterus	7	4	0.5714285714285714
Forkhead	Adipocyte	0	0	NA
Forkhead	Blood	4	1	0.25
Forkhead	Bone	3	2	0.6666666666666666
Forkhead	Breast	4	2	0.5
Forkhead	Digestive tract	5	2	0.4
Forkhead	Epidermis	2	2	1
Forkhead	Gonad	2	2	1
Forkhead	Kidney	1	0	0
Forkhead	Liver	4	1	0.25
Forkhead	Lung	6	3	0.5
Forkhead	Muscle	3	2	0.6666666666666666
Forkhead	Neural	4	3	0.75
Forkhead	Pancreas	4	3	0.75
Forkhead	Placenta	1	1	1
Forkhead	Pluripotent stem cell	2	1	0.5
Forkhead	Prostate	4	1	0.25
Forkhead	Uterus	2	1	0.5
GATA	Adipocyte	0	0	NA
GATA	Blood	4	1	0.25
GATA	Bone	0	0	NA
GATA	Breast	3	1	0.3333333333333333
GATA	Digestive tract	3	1	0.3333333333333333
GATA	Epidermis	1	0	0
GATA	Gonad	0	0	NA
GATA	Kidney	0	0	NA
GATA	Liver	3	2	0.6666666666666666
GATA	Lung	1	1	1
GATA	Muscle	0	0	NA
GATA	Neural	4	2	0.5
GATA	Pancreas	1	0	0
GATA	Placenta	3	2	0.6666666666666666
GATA	Pluripotent stem cell	0	0	NA
GATA	Prostate	1	0	0
GATA	Uterus	1	1	1
Grainyhead	Adipocyte	0	0	NA
Grainyhead	Blood	1	1	1
Grainyhead	Bone	0	0	NA
Grainyhead	Breast	2	1	0.5
Grainyhead	Digestive tract	2	1	0.5
Grainyhead	Epidermis	2	1	0.5
Grainyhead	Gonad	1	0	0
Grainyhead	Kidney	0	0	NA
Grainyhead	Liver	1	1	1
Grainyhead	Lung	1	0	0
Grainyhead	Muscle	0	0	NA
Grainyhead	Neural	0	0	NA
Grainyhead	Pancreas	1	1	1
Grainyhead	Placenta	1	1	1
Grainyhead	Pluripotent stem cell	0	0	NA
Grainyhead	Prostate	1	0	0
Grainyhead	Uterus	2	2	1
HSF	Adipocyte	0	0	NA
HSF	Blood	1	0	0
HSF	Bone	1	0	0
HSF	Breast	1	0	0
HSF	Digestive tract	1	0	0
HSF	Epidermis	1	0	0
HSF	Gonad	1	1	1
HSF	Kidney	1	1	1
HSF	Liver	1	0	0
HSF	Lung	1	0	0
HSF	Muscle	0	0	NA
HSF	Neural	1	1	1
HSF	Pancreas	1	1	1
HSF	Placenta	0	0	NA
HSF	Pluripotent stem cell	0	0	NA
HSF	Prostate	1	0	0
HSF	Uterus	1	1	1
Homeodomain	Adipocyte	2	2	1
Homeodomain	Blood	16	9	0.5625
Homeodomain	Bone	6	6	1
Homeodomain	Breast	14	9	0.6428571428571429
Homeodomain	Digestive tract	13	4	0.3076923076923077
Homeodomain	Epidermis	5	5	1
Homeodomain	Gonad	12	12	1
Homeodomain	Kidney	10	8	0.8
Homeodomain	Liver	9	6	0.6666666666666666
Homeodomain	Lung	21	16	0.7619047619047619
Homeodomain	Muscle	6	5	0.8333333333333334
Homeodomain	Neural	10	6	0.6
Homeodomain	Pancreas	10	7	0.7
Homeodomain	Placenta	0	0	NA
Homeodomain	Pluripotent stem cell	3	1	0.3333333333333333
Homeodomain	Prostate	5	4	0.8
Homeodomain	Uterus	9	9	1
Homeodomain,POU	Adipocyte	0	0	NA
Homeodomain,POU	Blood	2	0	0
Homeodomain,POU	Bone	1	1	1
Homeodomain,POU	Breast	2	1	0.5
Homeodomain,POU	Digestive tract	2	1	0.5
Homeodomain,POU	Epidermis	1	1	1
Homeodomain,POU	Gonad	2	1	0.5
Homeodomain,POU	Kidney	2	2	1
Homeodomain,POU	Liver	1	1	1
Homeodomain,POU	Lung	2	1	0.5
Homeodomain,POU	Muscle	0	0	NA
Homeodomain,POU	Neural	1	1	1
Homeodomain,POU	Pancreas	0	0	NA
Homeodomain,POU	Placenta	0	0	NA
Homeodomain,POU	Pluripotent stem cell	1	1	1
Homeodomain,POU	Prostate	1	0	0
Homeodomain,POU	Uterus	2	1	0.5
Homeodomain,Paired box	Adipocyte	0	0	NA
Homeodomain,Paired box	Blood	0	0	NA
Homeodomain,Paired box	Bone	1	1	1
Homeodomain,Paired box	Breast	0	0	NA
Homeodomain,Paired box	Digestive tract	0	0	NA
Homeodomain,Paired box	Epidermis	0	0	NA
Homeodomain,Paired box	Gonad	0	0	NA
Homeodomain,Paired box	Kidney	0	0	NA
Homeodomain,Paired box	Liver	0	0	NA
Homeodomain,Paired box	Lung	1	1	1
Homeodomain,Paired box	Muscle	0	0	NA
Homeodomain,Paired box	Neural	1	0	0
Homeodomain,Paired box	Pancreas	0	0	NA
Homeodomain,Paired box	Placenta	0	0	NA
Homeodomain,Paired box	Pluripotent stem cell	0	0	NA
Homeodomain,Paired box	Prostate	0	0	NA
Homeodomain,Paired box	Uterus	0	0	NA
IRF	Adipocyte	0	0	NA
IRF	Blood	4	0	0
IRF	Bone	2	2	1
IRF	Breast	2	2	1
IRF	Digestive tract	2	0	0
IRF	Epidermis	1	1	1
IRF	Gonad	2	2	1
IRF	Kidney	2	2	1
IRF	Liver	3	0	0
IRF	Lung	2	0	0
IRF	Muscle	0	0	NA
IRF	Neural	1	1	1
IRF	Pancreas	2	1	0.5
IRF	Placenta	1	1	1
IRF	Pluripotent stem cell	0	0	NA
IRF	Prostate	1	1	1
IRF	Uterus	2	1	0.5
MADS box	Adipocyte	0	0	NA
MADS box	Blood	4	0	0
MADS box	Bone	2	2	1
MADS box	Breast	2	1	0.5
MADS box	Digestive tract	2	1	0.5
MADS box	Epidermis	2	2	1
MADS box	Gonad	1	1	1
MADS box	Kidney	2	2	1
MADS box	Liver	1	0	0
MADS box	Lung	2	2	1
MADS box	Muscle	1	1	1
MADS box	Neural	2	1	0.5
MADS box	Pancreas	2	2	1
MADS box	Placenta	1	1	1
MADS box	Pluripotent stem cell	0	0	NA
MADS box	Prostate	0	0	NA
MADS box	Uterus	1	0	0
MBD	Adipocyte	1	1	1
MBD	Blood	5	3	0.6
MBD	Bone	3	2	0.6666666666666666
MBD	Breast	4	2	0.5
MBD	Digestive tract	3	1	0.3333333333333333
MBD	Epidermis	3	3	1
MBD	Gonad	0	0	NA
MBD	Kidney	2	0	0
MBD	Liver	4	1	0.25
MBD	Lung	4	2	0.5
MBD	Muscle	1	1	1
MBD	Neural	4	3	0.75
MBD	Pancreas	2	2	1
MBD	Placenta	1	1	1
MBD	Pluripotent stem cell	1	1	1
MBD	Prostate	1	1	1
MBD	Uterus	1	0	0
Myb/SANT	Adipocyte	0	0	NA
Myb/SANT	Blood	6	1	0.16666666666666666
Myb/SANT	Bone	5	4	0.8
Myb/SANT	Breast	4	2	0.5
Myb/SANT	Digestive tract	5	2	0.4
Myb/SANT	Epidermis	2	2	1
Myb/SANT	Gonad	4	4	1
Myb/SANT	Kidney	3	2	0.6666666666666666
Myb/SANT	Liver	3	0	0
Myb/SANT	Lung	5	4	0.8
Myb/SANT	Muscle	2	2	1
Myb/SANT	Neural	3	3	1
Myb/SANT	Pancreas	2	2	1
Myb/SANT	Placenta	0	0	NA
Myb/SANT	Pluripotent stem cell	3	3	1
Myb/SANT	Prostate	1	1	1
Myb/SANT	Uterus	4	2	0.5
Nuclear receptor	Adipocyte	1	1	1
Nuclear receptor	Blood	11	2	0.18181818181818182
Nuclear receptor	Bone	6	5	0.8333333333333334
Nuclear receptor	Breast	13	6	0.46153846153846156
Nuclear receptor	Digestive tract	10	4	0.4
Nuclear receptor	Epidermis	7	5	0.7142857142857143
Nuclear receptor	Gonad	11	10	0.9090909090909091
Nuclear receptor	Kidney	5	4	0.8
Nuclear receptor	Liver	11	2	0.18181818181818182
Nuclear receptor	Lung	12	8	0.6666666666666666
Nuclear receptor	Muscle	3	3	1
Nuclear receptor	Neural	10	9	0.9
Nuclear receptor	Pancreas	11	11	1
Nuclear receptor	Placenta	3	3	1
Nuclear receptor	Pluripotent stem cell	0	0	NA
Nuclear receptor	Prostate	11	7	0.6363636363636364
Nuclear receptor	Uterus	10	7	0.7
Paired box	Adipocyte	0	0	NA
Paired box	Blood	1	0	0
Paired box	Bone	0	0	NA
Paired box	Breast	0	0	NA
Paired box	Digestive tract	0	0	NA
Paired box	Epidermis	0	0	NA
Paired box	Gonad	1	0	0
Paired box	Kidney	0	0	NA
Paired box	Liver	0	0	NA
Paired box	Lung	0	0	NA
Paired box	Muscle	0	0	NA
Paired box	Neural	0	0	NA
Paired box	Pancreas	0	0	NA
Paired box	Placenta	0	0	NA
Paired box	Pluripotent stem cell	0	0	NA
Paired box	Prostate	0	0	NA
Paired box	Uterus	0	0	NA
Prospero	Adipocyte	0	0	NA
Prospero	Blood	0	0	NA
Prospero	Bone	0	0	NA
Prospero	Breast	0	0	NA
Prospero	Digestive tract	1	0	0
Prospero	Epidermis	0	0	NA
Prospero	Gonad	0	0	NA
Prospero	Kidney	0	0	NA
Prospero	Liver	1	0	0
Prospero	Lung	1	1	1
Prospero	Muscle	0	0	NA
Prospero	Neural	1	1	1
Prospero	Pancreas	0	0	NA
Prospero	Placenta	0	0	NA
Prospero	Pluripotent stem cell	0	0	NA
Prospero	Prostate	0	0	NA
Prospero	Uterus	0	0	NA
RFX	Adipocyte	1	1	1
RFX	Blood	1	0	0
RFX	Bone	1	1	1
RFX	Breast	1	0	0
RFX	Digestive tract	1	0	0
RFX	Epidermis	1	1	1
RFX	Gonad	1	1	1
RFX	Kidney	1	1	1
RFX	Liver	0	0	NA
RFX	Lung	1	0	0
RFX	Muscle	0	0	NA
RFX	Neural	0	0	NA
RFX	Pancreas	0	0	NA
RFX	Placenta	0	0	NA
RFX	Pluripotent stem cell	0	0	NA
RFX	Prostate	1	1	1
RFX	Uterus	0	0	NA
Rel	Adipocyte	0	0	NA
Rel	Blood	7	0	0
Rel	Bone	1	0	0
Rel	Breast	3	0	0
Rel	Digestive tract	5	2	0.4
Rel	Epidermis	2	2	1
Rel	Gonad	1	1	1
Rel	Kidney	2	1	0.5
Rel	Liver	3	1	0.3333333333333333
Rel	Lung	5	3	0.6
Rel	Muscle	0	0	NA
Rel	Neural	2	2	1
Rel	Pancreas	3	3	1
Rel	Placenta	0	0	NA
Rel	Pluripotent stem cell	0	0	NA
Rel	Prostate	1	0	0
Rel	Uterus	1	0	0
Runt	Adipocyte	0	0	NA
Runt	Blood	2	0	0
Runt	Bone	1	0	0
Runt	Breast	1	0	0
Runt	Digestive tract	1	0	0
Runt	Epidermis	1	0	0
Runt	Gonad	0	0	NA
Runt	Kidney	1	1	1
Runt	Liver	1	1	1
Runt	Lung	2	2	1
Runt	Muscle	2	2	1
Runt	Neural	1	1	1
Runt	Pancreas	0	0	NA
Runt	Placenta	0	0	NA
Runt	Pluripotent stem cell	0	0	NA
Runt	Prostate	0	0	NA
Runt	Uterus	1	1	1
SAND	Adipocyte	0	0	NA
SAND	Blood	1	0	0
SAND	Bone	0	0	NA
SAND	Breast	0	0	NA
SAND	Digestive tract	0	0	NA
SAND	Epidermis	0	0	NA
SAND	Gonad	0	0	NA
SAND	Kidney	0	0	NA
SAND	Liver	0	0	NA
SAND	Lung	0	0	NA
SAND	Muscle	0	0	NA
SAND	Neural	0	0	NA
SAND	Pancreas	0	0	NA
SAND	Placenta	0	0	NA
SAND	Pluripotent stem cell	0	0	NA
SAND	Prostate	0	0	NA
SAND	Uterus	0	0	NA
SMAD	Adipocyte	0	0	NA
SMAD	Blood	2	0	0
SMAD	Bone	2	2	1
SMAD	Breast	3	1	0.3333333333333333
SMAD	Digestive tract	3	2	0.6666666666666666
SMAD	Epidermis	2	1	0.5
SMAD	Gonad	1	1	1
SMAD	Kidney	2	2	1
SMAD	Liver	2	0	0
SMAD	Lung	3	2	0.6666666666666666
SMAD	Muscle	0	0	NA
SMAD	Neural	3	1	0.3333333333333333
SMAD	Pancreas	2	2	1
SMAD	Placenta	0	0	NA
SMAD	Pluripotent stem cell	0	0	NA
SMAD	Prostate	2	1	0.5
SMAD	Uterus	2	1	0.5
STAT	Adipocyte	0	0	NA
STAT	Blood	4	0	0
STAT	Bone	3	2	0.6666666666666666
STAT	Breast	3	0	0
STAT	Digestive tract	1	0	0
STAT	Epidermis	3	3	1
STAT	Gonad	2	2	1
STAT	Kidney	1	1	1
STAT	Liver	2	0	0
STAT	Lung	1	1	1
STAT	Muscle	3	3	1
STAT	Neural	2	2	1
STAT	Pancreas	2	1	0.5
STAT	Placenta	1	1	1
STAT	Pluripotent stem cell	0	0	NA
STAT	Prostate	1	0	0
STAT	Uterus	2	1	0.5
Sox	Adipocyte	0	0	NA
Sox	Blood	3	3	1
Sox	Bone	4	4	1
Sox	Breast	4	3	0.75
Sox	Digestive tract	4	1	0.25
Sox	Epidermis	2	2	1
Sox	Gonad	3	3	1
Sox	Kidney	1	1	1
Sox	Liver	4	3	0.75
Sox	Lung	5	4	0.8
Sox	Muscle	5	4	0.8
Sox	Neural	4	2	0.5
Sox	Pancreas	4	2	0.5
Sox	Placenta	1	1	1
Sox	Pluripotent stem cell	3	0	0
Sox	Prostate	0	0	NA
Sox	Uterus	5	4	0.8
T-box	Adipocyte	0	0	NA
T-box	Blood	3	2	0.6666666666666666
T-box	Bone	1	1	1
T-box	Breast	0	0	NA
T-box	Digestive tract	0	0	NA
T-box	Epidermis	0	0	NA
T-box	Gonad	0	0	NA
T-box	Kidney	0	0	NA
T-box	Liver	0	0	NA
T-box	Lung	1	1	1
T-box	Muscle	0	0	NA
T-box	Neural	0	0	NA
T-box	Pancreas	0	0	NA
T-box	Placenta	0	0	NA
T-box	Pluripotent stem cell	0	0	NA
T-box	Prostate	0	0	NA
T-box	Uterus	0	0	NA
TBP	Adipocyte	1	1	1
TBP	Blood	1	0	0
TBP	Bone	1	0	0
TBP	Breast	1	1	1
TBP	Digestive tract	1	1	1
TBP	Epidermis	1	0	0
TBP	Gonad	0	0	NA
TBP	Kidney	0	0	NA
TBP	Liver	1	0	0
TBP	Lung	1	0	0
TBP	Muscle	1	1	1
TBP	Neural	1	1	1
TBP	Pancreas	1	1	1
TBP	Placenta	0	0	NA
TBP	Pluripotent stem cell	0	0	NA
TBP	Prostate	0	0	NA
TBP	Uterus	1	0	0
TEA	Adipocyte	0	0	NA
TEA	Blood	2	0	0
TEA	Bone	2	1	0.5
TEA	Breast	2	0	0
TEA	Digestive tract	2	0	0
TEA	Epidermis	2	0	0
TEA	Gonad	2	1	0.5
TEA	Kidney	2	0	0
TEA	Liver	2	0	0
TEA	Lung	2	0	0
TEA	Muscle	2	2	1
TEA	Neural	2	0	0
TEA	Pancreas	2	2	1
TEA	Placenta	2	1	0.5
TEA	Pluripotent stem cell	1	0	0
TEA	Prostate	1	0	0
TEA	Uterus	2	1	0.5
bHLH	Adipocyte	6	6	1
bHLH	Blood	21	3	0.14285714285714285
bHLH	Bone	13	10	0.7692307692307693
bHLH	Breast	16	9	0.5625
bHLH	Digestive tract	18	6	0.3333333333333333
bHLH	Epidermis	11	9	0.8181818181818182
bHLH	Gonad	15	15	1
bHLH	Kidney	10	6	0.6
bHLH	Liver	11	1	0.0909091
bHLH	Lung	18	6	0.3333333333333333
bHLH	Muscle	10	9	0.9
bHLH	Neural	20	12	0.6
bHLH	Pancreas	12	11	0.9166666666666666
bHLH	Placenta	6	6	1
bHLH	Pluripotent stem cell	2	1	0.5
bHLH	Prostate	13	9	0.6923076923076923
bHLH	Uterus	8	0	0
bZIP	Adipocyte	0	0	NA
bZIP	Blood	18	0	0
bZIP	Bone	12	8	0.6666666666666666
bZIP	Breast	13	5	0.38461538461538464
bZIP	Digestive tract	15	2	0.13333333333333333
bZIP	Epidermis	10	6	0.6
bZIP	Gonad	12	10	0.8333333333333334
bZIP	Kidney	11	7	0.6363636363636364
bZIP	Liver	13	1	0.0769231
bZIP	Lung	13	4	0.3076923076923077
bZIP	Muscle	5	4	0.8
bZIP	Neural	10	5	0.5
bZIP	Pancreas	9	8	0.8888888888888888
bZIP	Placenta	5	5	1
bZIP	Pluripotent stem cell	2	0	0
bZIP	Prostate	5	3	0.6
bZIP	Uterus	9	4	0.4444444444444444
p53	Adipocyte	0	0	NA
p53	Blood	1	0	0
p53	Bone	1	0	0
p53	Breast	1	0	0
p53	Digestive tract	2	0	0
p53	Epidermis	1	0	0
p53	Gonad	1	0	0
p53	Kidney	1	0	0
p53	Liver	1	0	0
p53	Lung	2	0	0
p53	Muscle	0	0	NA
p53	Neural	2	1	0.5
p53	Pancreas	1	1	1
p53	Placenta	0	0	NA
p53	Pluripotent stem cell	0	0	NA
p53	Prostate	0	0	NA
p53	Uterus	2	1	0.5
